# Supplementary material for: Characterising the north-western European species of Phaenoglyphis Förster, 1869 (Hymenoptera: Figitidae: Charipinae) with novel insights from DNA barcode data
Source: Biodivers Data J. 2024 May 20;12:e120950. doi: 10.3897/BDJ.12.e120950 (PMC11130556; doi:10.3897/BDJ.12.e120950)
Supplement: XML Treatment for Phaenoglyphis [file BDJ.12.e120950-treatment1.xml]

<!DOCTYPE tp:taxon-treatment
  PUBLIC "-//TaxonX//DTD Taxonomic Treatment Publishing DTD v0 20100105//EN" "tax-treatment-NSO.dtd">
<tp:taxon-treatment xmlns:tp="http://www.plazi.org/taxpub"><tp:treatment-meta><mixed-citation publication-type="journal"><person-group><name><surname>Vogel</surname><given-names>Jonathan</given-names></name><name><surname>Peters</surname><given-names>Ralph S.</given-names></name><name><surname>Selfa</surname><given-names>Jesús</given-names></name><name><surname>Ferrer-Suay</surname><given-names>Mar</given-names></name></person-group><article-title>Characterising the north-western European species of <italic><tp:taxon-name><tp:taxon-name-part taxon-name-part-type="genus" reg="Phaenoglyphis">Phaenoglyphis</tp:taxon-name-part></tp:taxon-name></italic> Förster, 1869 (<tp:taxon-name><tp:taxon-name-part taxon-name-part-type="order">Hymenoptera</tp:taxon-name-part></tp:taxon-name>: <tp:taxon-name><tp:taxon-name-part taxon-name-part-type="family">Figitidae</tp:taxon-name-part></tp:taxon-name>: <tp:taxon-name><tp:taxon-name-part taxon-name-part-type="subfamily">Charipinae</tp:taxon-name-part></tp:taxon-name>) with novel insights from DNA barcode data</article-title><source>Biodivers Data J</source><day>20</day><month>05</month><year>2024</year><volume>12</volume><pub-id pub-id-type="doi">10.3897/BDJ.12.e120950</pub-id></mixed-citation></tp:treatment-meta><tp:nomenclature><tp:taxon-name>
            <object-id xmlns:xlink="http://www.w3.org/1999/xlink" content-type="arpha" xlink:type="simple">E1325346-1CAB-5222-972B-D6318DCE0332</object-id>
            <tp:taxon-name-part taxon-name-part-type="genus">Phaenoglyphis</tp:taxon-name-part>
          </tp:taxon-name><tp:taxon-authority>Förster, 1869</tp:taxon-authority></tp:nomenclature><tp:treatment-sec sec-type="Diagnosis"><title>Diagnosis</title><sec sec-type="Morphological diagnosis"><title>Morphological diagnosis</title><p>Like in <italic><tp:taxon-name><tp:taxon-name-part taxon-name-part-type="genus" reg="Alloxysta">Alloxysta</tp:taxon-name-part></tp:taxon-name></italic>, the metasomal tergites are not fused in <italic><tp:taxon-name><tp:taxon-name-part taxon-name-part-type="genus" reg="Phaenoglyphis">Phaenoglyphis</tp:taxon-name-part></tp:taxon-name></italic>. It is the only genus which has a mesopleural sulcus, which differentiates it from <italic><tp:taxon-name><tp:taxon-name-part taxon-name-part-type="genus" reg="Alloxysta">Alloxysta</tp:taxon-name-part></tp:taxon-name></italic> and other charipine genera. The presence of notauli and the presence and shape of the scutellar foveae are also unique for many <italic><tp:taxon-name><tp:taxon-name-part taxon-name-part-type="genus" reg="Phaenoglyphis">Phaenoglyphis</tp:taxon-name-part></tp:taxon-name></italic> species within the charipines (though both notauli and scutellar foveae are absent in some <italic><tp:taxon-name><tp:taxon-name-part taxon-name-part-type="genus" reg="Phaenoglyphis">Phaenoglyphis</tp:taxon-name-part></tp:taxon-name></italic> species).</p></sec><sec sec-type="Molecular diagnosis"><title>Molecular diagnosis</title><p>A 6 bp deletion is characteristic for the genus <italic><tp:taxon-name><tp:taxon-name-part taxon-name-part-type="genus" reg="Phaenoglyphis">Phaenoglyphis</tp:taxon-name-part></tp:taxon-name></italic>. It is unique within <tp:taxon-name><tp:taxon-name-part taxon-name-part-type="family">Figitidae</tp:taxon-name-part></tp:taxon-name> and shared with <italic><tp:taxon-name><tp:taxon-name-part taxon-name-part-type="genus" reg="Ibalia">Ibalia</tp:taxon-name-part></tp:taxon-name></italic> Latreille, 1802 (Fig. <xref ref-type="fig" rid="F11156992">1</xref>). The two-amino-acid deletion of <italic><tp:taxon-name><tp:taxon-name-part taxon-name-part-type="genus" reg="Phaenoglyphis">Phaenoglyphis</tp:taxon-name-part></tp:taxon-name></italic> and <italic><tp:taxon-name><tp:taxon-name-part taxon-name-part-type="genus" reg="Ibalia">Ibalia</tp:taxon-name-part></tp:taxon-name></italic> is located at the same position as the deletion of a <tp:taxon-name><tp:taxon-name-part taxon-name-part-type="family">Pompilidae</tp:taxon-name-part></tp:taxon-name> species reported by <xref ref-type="bibr" rid="B11151183">Park et al. (2010)</xref> and of all <tp:taxon-name><tp:taxon-name-part taxon-name-part-type="family">Eurytomidae</tp:taxon-name-part></tp:taxon-name> reported recently by <xref ref-type="bibr" rid="B11151084">Jafari et al. (2023)</xref>. The gap is roughly at bp-position 476 et seqq., though its exact location is difficult to conclude upon as the site is overall very variable. It might be that the gap is, in fact, not homologous with the gap in <tp:taxon-name><tp:taxon-name-part taxon-name-part-type="family">Pompilidae</tp:taxon-name-part></tp:taxon-name> and <tp:taxon-name><tp:taxon-name-part taxon-name-part-type="family">Eurytomidae</tp:taxon-name-part></tp:taxon-name>. In other closely-related taxa (<italic><tp:taxon-name><tp:taxon-name-part taxon-name-part-type="genus" reg="Alloxysta">Alloxysta</tp:taxon-name-part></tp:taxon-name></italic>, <italic><tp:taxon-name><tp:taxon-name-part taxon-name-part-type="genus" reg="Apocharips">Apocharips</tp:taxon-name-part></tp:taxon-name></italic> and <italic><tp:taxon-name><tp:taxon-name-part taxon-name-part-type="genus" reg="Dilyta">Dilyta</tp:taxon-name-part></tp:taxon-name></italic>), the six here present base pairs code for arguably random amino acids (Fig. <xref ref-type="fig" rid="F11156992">1</xref>).</p></sec></tp:treatment-sec><tp:treatment-sec><!--Section generated to contain objects referenced in tp:taxon-treatment.--><fig id="F11156992" position="float" orientation="portrait"><object-id xmlns:xlink="http://www.w3.org/1999/xlink" content-type="arpha" xlink:type="simple">1A0A0E26-9072-54BB-8B48-8D9C6F2C5E06</object-id><object-id xmlns:xlink="http://www.w3.org/1999/xlink" content-type="doi" xlink:type="simple">10.3897/BDJ.12.e120950.figure1</object-id><label>Figure 1.</label><caption><p>Barcode alignment excerpt showing the 6 bp deletion that is present in all studied <italic><tp:taxon-name><tp:taxon-name-part taxon-name-part-type="genus" reg="Phaenoglyphis">Phaenoglyphis</tp:taxon-name-part></tp:taxon-name></italic> specimens and species as well as in <italic><tp:taxon-name><tp:taxon-name-part taxon-name-part-type="genus" reg="Ibalia">Ibalia</tp:taxon-name-part></tp:taxon-name></italic> (<tp:taxon-name><tp:taxon-name-part taxon-name-part-type="family">Ibaliidae</tp:taxon-name-part></tp:taxon-name>) and some more distantly-related <tp:taxon-name><tp:taxon-name-part taxon-name-part-type="order">Hymenoptera</tp:taxon-name-part></tp:taxon-name> taxa. The non-<tp:taxon-name><tp:taxon-name-part taxon-name-part-type="subfamily">Charipinae</tp:taxon-name-part></tp:taxon-name> sequences were accessed via BOLD and were chosen, based on previously reported gaps in the CO1 barcode region.</p></caption><graphic xmlns:xlink="http://www.w3.org/1999/xlink" xlink:href="bdj-12-e120950-g001.png" position="float" id="oo_980996.png" orientation="portrait" xlink:type="simple"><uri content-type="original_file" xlink:type="simple">https://binary.pensoft.net/fig/980996</uri></graphic></fig></tp:treatment-sec><ref-list><ref id="B11151183"><element-citation xmlns:xlink="http://www.w3.org/1999/xlink" publication-type="article" xlink:type="simple"><person-group person-group-type="author"><name name-style="western"><surname>Park</surname><given-names>Doo-Sang</given-names></name><name name-style="western"><surname>Suh</surname><given-names>Soo-Jung</given-names></name><name name-style="western"><surname>Oh</surname><given-names>Hyun-Woo</given-names></name><name name-style="western"><surname>Hebert</surname><given-names>Paul D N</given-names></name></person-group><year>2010</year><article-title>Recovery of the mitochondrial COI barcode region in diverse <tp:taxon-name><tp:taxon-name-part taxon-name-part-type="superclass">Hexapoda</tp:taxon-name-part></tp:taxon-name> through tRNA-based primers.</article-title><source>BMC genomics</source><volume>11</volume><fpage>423</fpage><pub-id pub-id-type="doi">10.1186/1471-2164-11-423</pub-id></element-citation></ref><ref id="B11151084"><element-citation xmlns:xlink="http://www.w3.org/1999/xlink" publication-type="article" xlink:type="simple"><person-group person-group-type="author"><name name-style="western"><surname>Jafari</surname><given-names>S.</given-names></name><name name-style="western"><surname>Müller</surname><given-names>B.</given-names></name><name name-style="western"><surname>Rulik</surname><given-names>B.</given-names></name><name name-style="western"><surname>Rduch</surname><given-names>V.</given-names></name><name name-style="western"><surname>Peters</surname><given-names>R. S.</given-names></name></person-group><year>2023</year><article-title>Another crack in the Dark Taxa wall: a custom DNA barcoding protocol for the species-rich and common <tp:taxon-name><tp:taxon-name-part taxon-name-part-type="family">Eurytomidae</tp:taxon-name-part></tp:taxon-name> (<tp:taxon-name><tp:taxon-name-part taxon-name-part-type="order">Hymenoptera</tp:taxon-name-part></tp:taxon-name>, <tp:taxon-name><tp:taxon-name-part taxon-name-part-type="superfamily">Chalcidoidea</tp:taxon-name-part></tp:taxon-name>)</article-title><source>Biodiversity Data Journal</source><volume>11: e101998</volume><fpage>1</fpage><lpage>13</lpage><pub-id pub-id-type="doi">10.3897/BDJ.11.e101998</pub-id></element-citation></ref></ref-list></tp:taxon-treatment>
