# Supplementary material for: Characterising the north-western European species of Phaenoglyphis Förster, 1869 (Hymenoptera: Figitidae: Charipinae) with novel insights from DNA barcode data
Source: Biodivers Data J. 2024 May 20;12:e120950. doi: 10.3897/BDJ.12.e120950 (PMC11130556; doi:10.3897/BDJ.12.e120950)
Supplement: XML Treatment for Phaenoglyphis stricta [file BDJ.12.e120950-treatment6.xml]

<!DOCTYPE tp:taxon-treatment
  PUBLIC "-//TaxonX//DTD Taxonomic Treatment Publishing DTD v0 20100105//EN" "tax-treatment-NSO.dtd">
<tp:taxon-treatment xmlns:tp="http://www.plazi.org/taxpub"><tp:treatment-meta><mixed-citation publication-type="journal"><person-group><name><surname>Vogel</surname><given-names>Jonathan</given-names></name><name><surname>Peters</surname><given-names>Ralph S.</given-names></name><name><surname>Selfa</surname><given-names>Jesús</given-names></name><name><surname>Ferrer-Suay</surname><given-names>Mar</given-names></name></person-group><article-title>Characterising the north-western European species of <italic><tp:taxon-name><tp:taxon-name-part taxon-name-part-type="genus" reg="Phaenoglyphis">Phaenoglyphis</tp:taxon-name-part></tp:taxon-name></italic> Förster, 1869 (<tp:taxon-name><tp:taxon-name-part taxon-name-part-type="order">Hymenoptera</tp:taxon-name-part></tp:taxon-name>: <tp:taxon-name><tp:taxon-name-part taxon-name-part-type="family">Figitidae</tp:taxon-name-part></tp:taxon-name>: <tp:taxon-name><tp:taxon-name-part taxon-name-part-type="subfamily">Charipinae</tp:taxon-name-part></tp:taxon-name>) with novel insights from DNA barcode data</article-title><source>Biodivers Data J</source><day>20</day><month>05</month><year>2024</year><volume>12</volume><pub-id pub-id-type="doi">10.3897/BDJ.12.e120950</pub-id></mixed-citation></tp:treatment-meta><tp:nomenclature><tp:taxon-name>
            <object-id xmlns:xlink="http://www.w3.org/1999/xlink" content-type="arpha" xlink:type="simple">29319A64-4A17-589C-A4C6-2ED13F0769EE</object-id>
            <tp:taxon-name-part taxon-name-part-type="genus">Phaenoglyphis</tp:taxon-name-part>
            <tp:taxon-name-part taxon-name-part-type="species">stricta</tp:taxon-name-part>
          </tp:taxon-name><tp:taxon-authority>(Thomson, 1877)</tp:taxon-authority></tp:nomenclature><tp:treatment-sec sec-type="materials"><title>Materials</title><list list-type="alpha-lower" list-content="occurrences"><list-item><p><bold>Type status:</bold> <named-content xmlns:xlink="http://www.w3.org/1999/xlink" content-type="dwc:typeStatus" xlink:type="simple">Other material</named-content>. <bold>Occurrence:</bold> recordedBy: <named-content xmlns:xlink="http://www.w3.org/1999/xlink" content-type="dwc:recordedBy" xlink:type="simple">Sv.Thygeson &amp; Endrestol</named-content>; individualCount: <named-content xmlns:xlink="http://www.w3.org/1999/xlink" content-type="dwc:individualCount" xlink:type="simple">1</named-content>; sex: <named-content xmlns:xlink="http://www.w3.org/1999/xlink" content-type="dwc:sex" xlink:type="simple">male</named-content>; disposition: <named-content xmlns:xlink="http://www.w3.org/1999/xlink" content-type="dwc:disposition" xlink:type="simple">in collection</named-content>; associatedSequences: <named-content xmlns:xlink="http://www.w3.org/1999/xlink" content-type="dwc:associatedSequences" xlink:type="simple">NOFIG1005-16</named-content>; occurrenceID: <named-content xmlns:xlink="http://www.w3.org/1999/xlink" content-type="dwc:occurrenceID" xlink:type="simple">EF4EB66E-EA90-5319-A693-2C385B87F602</named-content>; <bold>Taxon:</bold> family: <named-content xmlns:xlink="http://www.w3.org/1999/xlink" content-type="dwc:family" xlink:type="simple"><tp:taxon-name><tp:taxon-name-part taxon-name-part-type="family">Figitidae</tp:taxon-name-part></tp:taxon-name></named-content>; genus: <named-content xmlns:xlink="http://www.w3.org/1999/xlink" content-type="dwc:genus" xlink:type="simple"><tp:taxon-name><tp:taxon-name-part taxon-name-part-type="genus">Phaenoglyphis</tp:taxon-name-part></tp:taxon-name></named-content>; specificEpithet: <named-content xmlns:xlink="http://www.w3.org/1999/xlink" content-type="dwc:specificEpithet" xlink:type="simple"><italic><tp:taxon-name><tp:taxon-name-part taxon-name-part-type="genus" reg="Phaenoglyphis"/><tp:taxon-name-part taxon-name-part-type="species" reg="stricta">stricta</tp:taxon-name-part></tp:taxon-name></italic></named-content>; scientificNameAuthorship: <named-content xmlns:xlink="http://www.w3.org/1999/xlink" content-type="dwc:scientificNameAuthorship" xlink:type="simple">(Thomson, 1877)</named-content>; <bold>Location:</bold> country: <named-content xmlns:xlink="http://www.w3.org/1999/xlink" content-type="dwc:country" xlink:type="simple">Norway</named-content>; countryCode: <named-content xmlns:xlink="http://www.w3.org/1999/xlink" content-type="dwc:countryCode" xlink:type="simple">NO</named-content>; stateProvince: <named-content xmlns:xlink="http://www.w3.org/1999/xlink" content-type="dwc:stateProvince" xlink:type="simple">Aust-Agder</named-content>; municipality: <named-content xmlns:xlink="http://www.w3.org/1999/xlink" content-type="dwc:municipality" xlink:type="simple">Froland</named-content>; locality: <named-content xmlns:xlink="http://www.w3.org/1999/xlink" content-type="dwc:locality" xlink:type="simple">Jurdalsknuten</named-content>; verbatimElevation: <named-content xmlns:xlink="http://www.w3.org/1999/xlink" content-type="dwc:verbatimElevation" xlink:type="simple">330 m</named-content>; decimalLatitude: <named-content xmlns:xlink="http://www.w3.org/1999/xlink" content-type="dwc:decimalLatitude" xlink:type="simple">58.6210</named-content>; decimalLongitude: <named-content xmlns:xlink="http://www.w3.org/1999/xlink" content-type="dwc:decimalLongitude" xlink:type="simple">8.2450</named-content>; <bold>Identification:</bold> identifiedBy: <named-content xmlns:xlink="http://www.w3.org/1999/xlink" content-type="dwc:identifiedBy" xlink:type="simple">Mar Ferrer-Suay</named-content>; dateIdentified: <named-content xmlns:xlink="http://www.w3.org/1999/xlink" content-type="dwc:dateIdentified" xlink:type="simple">2023</named-content>; <bold>Event:</bold> eventDate: <named-content xmlns:xlink="http://www.w3.org/1999/xlink" content-type="dwc:eventDate" xlink:type="simple">2010-8-19</named-content>; year: <named-content xmlns:xlink="http://www.w3.org/1999/xlink" content-type="dwc:year" xlink:type="simple">1877</named-content>; <bold>Record Level:</bold> language: <named-content xmlns:xlink="http://www.w3.org/1999/xlink" content-type="dwc:language" xlink:type="simple">en</named-content>; institutionID: <named-content xmlns:xlink="http://www.w3.org/1999/xlink" content-type="dwc:institutionID" xlink:type="simple">NINA</named-content>; collectionID: <named-content xmlns:xlink="http://www.w3.org/1999/xlink" content-type="dwc:collectionID" xlink:type="simple">NOFIG883</named-content>; basisOfRecord: <named-content xmlns:xlink="http://www.w3.org/1999/xlink" content-type="dwc:basisOfRecord" xlink:type="simple">PreservedSpecimen</named-content></p></list-item><list-item><p><bold>Type status:</bold> <named-content xmlns:xlink="http://www.w3.org/1999/xlink" content-type="dwc:typeStatus" xlink:type="simple">Other material</named-content>. <bold>Occurrence:</bold> recordedBy: <named-content xmlns:xlink="http://www.w3.org/1999/xlink" content-type="dwc:recordedBy" xlink:type="simple">Odegaard, Frode</named-content>; individualCount: <named-content xmlns:xlink="http://www.w3.org/1999/xlink" content-type="dwc:individualCount" xlink:type="simple">1</named-content>; sex: <named-content xmlns:xlink="http://www.w3.org/1999/xlink" content-type="dwc:sex" xlink:type="simple">female</named-content>; disposition: <named-content xmlns:xlink="http://www.w3.org/1999/xlink" content-type="dwc:disposition" xlink:type="simple">in collection</named-content>; associatedSequences: <named-content xmlns:xlink="http://www.w3.org/1999/xlink" content-type="dwc:associatedSequences" xlink:type="simple">NOFIG732-16</named-content>; occurrenceID: <named-content xmlns:xlink="http://www.w3.org/1999/xlink" content-type="dwc:occurrenceID" xlink:type="simple">63646654-B360-5216-8441-B78FD3D7B2F9</named-content>; <bold>Taxon:</bold> family: <named-content xmlns:xlink="http://www.w3.org/1999/xlink" content-type="dwc:family" xlink:type="simple"><tp:taxon-name><tp:taxon-name-part taxon-name-part-type="family">Figitidae</tp:taxon-name-part></tp:taxon-name></named-content>; genus: <named-content xmlns:xlink="http://www.w3.org/1999/xlink" content-type="dwc:genus" xlink:type="simple"><tp:taxon-name><tp:taxon-name-part taxon-name-part-type="genus">Phaenoglyphis</tp:taxon-name-part></tp:taxon-name></named-content>; specificEpithet: <named-content xmlns:xlink="http://www.w3.org/1999/xlink" content-type="dwc:specificEpithet" xlink:type="simple"><italic><tp:taxon-name><tp:taxon-name-part taxon-name-part-type="genus" reg="Phaenoglyphis"/><tp:taxon-name-part taxon-name-part-type="species" reg="stricta">stricta</tp:taxon-name-part></tp:taxon-name></italic></named-content>; scientificNameAuthorship: <named-content xmlns:xlink="http://www.w3.org/1999/xlink" content-type="dwc:scientificNameAuthorship" xlink:type="simple">(Thomson, 1877)</named-content>; <bold>Location:</bold> country: <named-content xmlns:xlink="http://www.w3.org/1999/xlink" content-type="dwc:country" xlink:type="simple">Norway</named-content>; countryCode: <named-content xmlns:xlink="http://www.w3.org/1999/xlink" content-type="dwc:countryCode" xlink:type="simple">NO</named-content>; stateProvince: <named-content xmlns:xlink="http://www.w3.org/1999/xlink" content-type="dwc:stateProvince" xlink:type="simple">Ostfold</named-content>; municipality: <named-content xmlns:xlink="http://www.w3.org/1999/xlink" content-type="dwc:municipality" xlink:type="simple">Hvaler</named-content>; locality: <named-content xmlns:xlink="http://www.w3.org/1999/xlink" content-type="dwc:locality" xlink:type="simple">Soendre Sandoey</named-content>; verbatimElevation: <named-content xmlns:xlink="http://www.w3.org/1999/xlink" content-type="dwc:verbatimElevation" xlink:type="simple">14 m</named-content>; decimalLatitude: <named-content xmlns:xlink="http://www.w3.org/1999/xlink" content-type="dwc:decimalLatitude" xlink:type="simple">59.0080</named-content>; decimalLongitude: <named-content xmlns:xlink="http://www.w3.org/1999/xlink" content-type="dwc:decimalLongitude" xlink:type="simple">11.0830</named-content>; <bold>Identification:</bold> identifiedBy: <named-content xmlns:xlink="http://www.w3.org/1999/xlink" content-type="dwc:identifiedBy" xlink:type="simple">Mar Ferrer-Suay</named-content>; dateIdentified: <named-content xmlns:xlink="http://www.w3.org/1999/xlink" content-type="dwc:dateIdentified" xlink:type="simple">2023</named-content>; <bold>Event:</bold> eventDate: <named-content xmlns:xlink="http://www.w3.org/1999/xlink" content-type="dwc:eventDate" xlink:type="simple">2014-4-25</named-content>; year: <named-content xmlns:xlink="http://www.w3.org/1999/xlink" content-type="dwc:year" xlink:type="simple">1877</named-content>; <bold>Record Level:</bold> language: <named-content xmlns:xlink="http://www.w3.org/1999/xlink" content-type="dwc:language" xlink:type="simple">en</named-content>; institutionID: <named-content xmlns:xlink="http://www.w3.org/1999/xlink" content-type="dwc:institutionID" xlink:type="simple">NINA</named-content>; collectionID: <named-content xmlns:xlink="http://www.w3.org/1999/xlink" content-type="dwc:collectionID" xlink:type="simple">NOFIG610</named-content>; basisOfRecord: <named-content xmlns:xlink="http://www.w3.org/1999/xlink" content-type="dwc:basisOfRecord" xlink:type="simple">PreservedSpecimen</named-content></p></list-item></list></tp:treatment-sec><tp:treatment-sec sec-type="Diagnosis"><title>Diagnosis</title><p>Antennae of both sexes with rhinaria beginning on the last two thirds of F1, pedicel shorter than F1, F1 longer than F2, F2-F4 subequal in length (Fig. <xref ref-type="fig" rid="F11158220">3</xref>e); notauli present, scutellar foveae straight laterally, open anteriorly and posteriorly (Fig. <xref ref-type="fig" rid="F11158222">4</xref>e).</p><sec sec-type="Molecular characterisation"><title>Molecular characterisation</title><p>Maximum barcode-distance within species: 0.9% (2).</p><p>Minimum barcode-distance to closest species: 12% (<italic><tp:taxon-name><tp:taxon-name-part taxon-name-part-type="genus" reg="Phaenoglyphis">P.</tp:taxon-name-part><tp:taxon-name-part taxon-name-part-type="species" reg="xanthochroa">xanthochroa</tp:taxon-name-part></tp:taxon-name></italic>).</p><p>Consensus barcode sequence (652 bp):</p><p>5’-GATATTATATTTTATTTTTGGTGTGTGATCTGGAATAATTGGGTCATCTTTAAGATTAATTATTCGAATAGAATTAGGAACACCAAACCAATTAATCGGAAATGATCAAATTTATAATTCTATTGTTACTGCYCATGCTTTTATTATAATTTTTTTTATAGTTATACCTATTATAGTAGGAGGGTTTGGTAATTATTTAATTCCTTTAATATTATCCGCCCCCGATATAGCTTTCCCTCGTTTAAATAATATAAGATTTTGACTTTTACCTCCTGCTTTATTATTATTAACATCTAGAATATTTATTGATCAAGGGGCTGGAACAGGGTGAACAGTGTATCCTCCTTTATCATCTAATTTAGGTCATTCAGGYATTGCAGTTGATTTAACAATTTTTTCTTTACATATAAGAGGAATTTCATCAATTTTAGGGTCAATTAATTTTATTACAACAATCTTAAATATACGAATTGTTTCAYTAGATAAAATTTCTTTATTTATTTGATCCATTTTTTTAACAACAATTTTATTGTTATTATCTTTACCAGTATTAGCTGGAGGTATTACTATATTACTTTTTGATCGAAATTTAAATACYTCTTTTTTTGACCCTATAGGAGGAGGRGATCCTATTTTATAYCAACATTTATTT-3’</p></sec></tp:treatment-sec><tp:treatment-sec sec-type="Distribution"><title>Distribution</title><p>Andorra, Denmark, Finland, France, Germany, Mexico: Mexico City, Norway, Russia: Murmansk Oblast, Sweden, United Kingdom: England, and USA: Arizona, Iowa (<xref ref-type="bibr" rid="B11357769">Hellén 1963</xref>, <xref ref-type="bibr" rid="B11357722">Ferrer-Suay et al. 2013</xref>, <xref ref-type="bibr" rid="B11357650">Ferrer-Suay et al. 2014</xref>, <xref ref-type="bibr" rid="B11150965">Ferrer-Suay et al. 2023</xref>).</p></tp:treatment-sec><tp:treatment-sec sec-type="Taxon discussion"><title>Taxon discussion</title><p>The specimens with their corresponding barcodes and identification were published prior to this study on BOLD. Though its occurrence in Norway has not been published in a scientific journal, we refrain from claiming to be the first to record the species for Norway, as this information was publicly available prior to this study.</p></tp:treatment-sec><tp:treatment-sec><!--Section generated to contain objects referenced in tp:taxon-treatment.--><fig id="F11158220" position="float" orientation="portrait"><object-id xmlns:xlink="http://www.w3.org/1999/xlink" content-type="arpha" xlink:type="simple">D9E6E6E0-19DE-52FB-A814-386578F8CFB7</object-id><object-id xmlns:xlink="http://www.w3.org/1999/xlink" content-type="doi" xlink:type="simple">10.3897/BDJ.12.e120950.figure3</object-id><label>Figure 3.</label><caption><p>SEM images of female <italic><tp:taxon-name><tp:taxon-name-part taxon-name-part-type="genus" reg="Phaenoglyphis">Phaenoglyphis</tp:taxon-name-part></tp:taxon-name></italic> antennae (all images show corresponding holotypes): <bold>a</bold> <italic><tp:taxon-name><tp:taxon-name-part taxon-name-part-type="genus" reg="Phaenoglyphis">P.</tp:taxon-name-part><tp:taxon-name-part taxon-name-part-type="species" reg="belizini">belizini</tp:taxon-name-part></tp:taxon-name></italic>; <bold>b</bold> <italic><tp:taxon-name><tp:taxon-name-part taxon-name-part-type="genus" reg="Phaenoglyphis">P.</tp:taxon-name-part><tp:taxon-name-part taxon-name-part-type="species" reg="evenhuisi">evenhuisi</tp:taxon-name-part></tp:taxon-name></italic>; <bold>c</bold> <italic><tp:taxon-name><tp:taxon-name-part taxon-name-part-type="genus" reg="Phaenoglyphis">P.</tp:taxon-name-part><tp:taxon-name-part taxon-name-part-type="species" reg="longicornis">longicornis</tp:taxon-name-part></tp:taxon-name></italic>; <bold>d</bold> <italic><tp:taxon-name><tp:taxon-name-part taxon-name-part-type="genus" reg="Phaenoglyphis">P.</tp:taxon-name-part><tp:taxon-name-part taxon-name-part-type="species" reg="salicis">salicis</tp:taxon-name-part></tp:taxon-name></italic>; <bold>e</bold> <italic><tp:taxon-name><tp:taxon-name-part taxon-name-part-type="genus" reg="Phaenoglyphis">P.</tp:taxon-name-part><tp:taxon-name-part taxon-name-part-type="species" reg="stricta">stricta</tp:taxon-name-part></tp:taxon-name></italic>; <bold>f</bold> <italic><tp:taxon-name><tp:taxon-name-part taxon-name-part-type="genus" reg="Phaenoglyphis">P.</tp:taxon-name-part><tp:taxon-name-part taxon-name-part-type="species" reg="villosa">villosa</tp:taxon-name-part></tp:taxon-name></italic>; <bold>g</bold> <italic><tp:taxon-name><tp:taxon-name-part taxon-name-part-type="genus" reg="Phaenoglyphis">P.</tp:taxon-name-part><tp:taxon-name-part taxon-name-part-type="species" reg="xanthochroa">xanthochroa</tp:taxon-name-part></tp:taxon-name></italic>. Images are taken from <xref ref-type="bibr" rid="B11150945">Ferrer-Suay et al. (2019)</xref>.</p></caption><graphic xmlns:xlink="http://www.w3.org/1999/xlink" xlink:href="bdj-12-e120950-g003.jpg" position="float" id="oo_981082.jpg" orientation="portrait" xlink:type="simple"><uri content-type="original_file" xlink:type="simple">https://binary.pensoft.net/fig/981082</uri></graphic></fig><fig id="F11158222" position="float" orientation="portrait"><object-id xmlns:xlink="http://www.w3.org/1999/xlink" content-type="arpha" xlink:type="simple">8DD95355-9ABA-567A-ACB0-E821EBE9BB1A</object-id><object-id xmlns:xlink="http://www.w3.org/1999/xlink" content-type="doi" xlink:type="simple">10.3897/BDJ.12.e120950.figure4</object-id><label>Figure 4.</label><caption><p>SEM images of <italic><tp:taxon-name><tp:taxon-name-part taxon-name-part-type="genus" reg="Phaenoglyphis">Phaenoglyphis</tp:taxon-name-part></tp:taxon-name></italic> mesoscutum (dorsal view; all images show corresponding holotypes): <bold>a</bold> <italic><tp:taxon-name><tp:taxon-name-part taxon-name-part-type="genus" reg="Phaenoglyphis">P.</tp:taxon-name-part><tp:taxon-name-part taxon-name-part-type="species" reg="belizini">belizini</tp:taxon-name-part></tp:taxon-name></italic>; <bold>b</bold> <italic><tp:taxon-name><tp:taxon-name-part taxon-name-part-type="genus" reg="Phaenoglyphis">P.</tp:taxon-name-part><tp:taxon-name-part taxon-name-part-type="species" reg="evenhuisi">evenhuisi</tp:taxon-name-part></tp:taxon-name></italic>; <bold>c</bold> <italic><tp:taxon-name><tp:taxon-name-part taxon-name-part-type="genus" reg="Phaenoglyphis">P.</tp:taxon-name-part><tp:taxon-name-part taxon-name-part-type="species" reg="longicornis">longicornis</tp:taxon-name-part></tp:taxon-name></italic>; <bold>d</bold> <italic><tp:taxon-name><tp:taxon-name-part taxon-name-part-type="genus" reg="Phaenoglyphis">P.</tp:taxon-name-part><tp:taxon-name-part taxon-name-part-type="species" reg="salicis">salicis</tp:taxon-name-part></tp:taxon-name></italic>; <bold>e</bold> <italic><tp:taxon-name><tp:taxon-name-part taxon-name-part-type="genus" reg="Phaenoglyphis">P.</tp:taxon-name-part><tp:taxon-name-part taxon-name-part-type="species" reg="stricta">stricta</tp:taxon-name-part></tp:taxon-name></italic>; <bold>f</bold> <italic><tp:taxon-name><tp:taxon-name-part taxon-name-part-type="genus" reg="Phaenoglyphis">P.</tp:taxon-name-part><tp:taxon-name-part taxon-name-part-type="species" reg="villosa">villosa</tp:taxon-name-part></tp:taxon-name></italic>; <bold>g</bold> <italic><tp:taxon-name><tp:taxon-name-part taxon-name-part-type="genus" reg="Phaenoglyphis">P.</tp:taxon-name-part><tp:taxon-name-part taxon-name-part-type="species" reg="xanthochroa">xanthochroa</tp:taxon-name-part></tp:taxon-name></italic>. Images are taken from <xref ref-type="bibr" rid="B11150945">Ferrer-Suay et al. (2019)</xref>.</p></caption><graphic xmlns:xlink="http://www.w3.org/1999/xlink" xlink:href="bdj-12-e120950-g004.jpg" position="float" id="oo_981083.jpg" orientation="portrait" xlink:type="simple"><uri content-type="original_file" xlink:type="simple">https://binary.pensoft.net/fig/981083</uri></graphic></fig></tp:treatment-sec><ref-list><ref id="B11150945"><element-citation xmlns:xlink="http://www.w3.org/1999/xlink" publication-type="article" xlink:type="simple"><person-group person-group-type="author"><name name-style="western"><surname>Ferrer-Suay</surname><given-names>M.</given-names></name><name name-style="western"><surname>Selfa</surname><given-names>J.</given-names></name><name name-style="western"><surname>Mata-Casanova</surname><given-names>N.</given-names></name><name name-style="western"><surname>Hidalgo</surname><given-names>N. P.</given-names></name><name name-style="western"><surname>Pujade-Villar</surname><given-names>J.</given-names></name></person-group><year>2019</year><article-title>Worldwide revision of the genus <italic><tp:taxon-name><tp:taxon-name-part taxon-name-part-type="genus" reg="Phaenoglyphis">Phaenoglyphis</tp:taxon-name-part></tp:taxon-name></italic> (<tp:taxon-name><tp:taxon-name-part taxon-name-part-type="order">Hymenoptera</tp:taxon-name-part></tp:taxon-name>, <tp:taxon-name><tp:taxon-name-part taxon-name-part-type="superfamily">Cynipoidea</tp:taxon-name-part></tp:taxon-name>, <tp:taxon-name><tp:taxon-name-part taxon-name-part-type="family">Figitidae</tp:taxon-name-part></tp:taxon-name>, <tp:taxon-name><tp:taxon-name-part taxon-name-part-type="subfamily">Charipinae</tp:taxon-name-part></tp:taxon-name></article-title><source>Insect Systematics &amp; Evolution</source><volume>50</volume><issue>2</issue><fpage>235</fpage><lpage>296</lpage><pub-id pub-id-type="doi">10.1163/1876312X-00002177</pub-id></element-citation></ref><ref id="B11357769"><element-citation xmlns:xlink="http://www.w3.org/1999/xlink" publication-type="article" xlink:type="simple"><person-group person-group-type="author"><name name-style="western"><surname>Hellén</surname><given-names>W</given-names></name></person-group><year>1963</year><article-title>Die Alloxystinen Finnlands</article-title><source>Fauna Fennica</source><volume>15</volume><fpage>1</fpage><lpage>23</lpage></element-citation></ref><ref id="B11357722"><element-citation xmlns:xlink="http://www.w3.org/1999/xlink" publication-type="article" xlink:type="simple"><person-group person-group-type="author"><name name-style="western"><surname>Ferrer-Suay</surname><given-names>M.</given-names></name><name name-style="western"><surname>Selfa</surname><given-names>J.</given-names></name><name name-style="western"><surname>A.</surname><given-names>Equihua-Martínez</given-names></name><name name-style="western"><surname>Estrada-Venegas</surname><given-names>E.</given-names></name><name name-style="western"><surname>Lomeli-Flores</surname><given-names>R.</given-names></name><name name-style="western"><surname>R.P.</surname><given-names>Martínez</given-names></name><name name-style="western"><surname>Pujade-Villar</surname><given-names>J.</given-names></name></person-group><year>2013</year><article-title><tp:taxon-name><tp:taxon-name-part taxon-name-part-type="subfamily">Charipinae</tp:taxon-name-part></tp:taxon-name> (<tp:taxon-name><tp:taxon-name-part taxon-name-part-type="order">Hymenoptera</tp:taxon-name-part></tp:taxon-name>: <tp:taxon-name><tp:taxon-name-part taxon-name-part-type="superfamily">Cynipoidea</tp:taxon-name-part></tp:taxon-name>: <tp:taxon-name><tp:taxon-name-part taxon-name-part-type="family">Figitidae</tp:taxon-name-part></tp:taxon-name>) from Mexico with Description of Three New Species</article-title><source>Annals of the Entomological Society of America</source><volume>106</volume><issue>1</issue><fpage>26</fpage><lpage>41</lpage><pub-id pub-id-type="doi">10.1603/AN12022</pub-id></element-citation></ref><ref id="B11357650"><element-citation xmlns:xlink="http://www.w3.org/1999/xlink" publication-type="article" xlink:type="simple"><person-group person-group-type="author"><name name-style="western"><surname>Ferrer-Suay</surname><given-names>M.</given-names></name><name name-style="western"><surname>Selfa</surname><given-names>J.</given-names></name><name name-style="western"><surname>Pujade-Villar</surname><given-names>J.</given-names></name></person-group><year>2014</year><article-title>First Records, New Species, and a Key of the <tp:taxon-name><tp:taxon-name-part taxon-name-part-type="subfamily">Charipinae</tp:taxon-name-part></tp:taxon-name> (<tp:taxon-name><tp:taxon-name-part taxon-name-part-type="order">Hymenoptera</tp:taxon-name-part></tp:taxon-name>: <tp:taxon-name><tp:taxon-name-part taxon-name-part-type="superfamily">Cynipoidea</tp:taxon-name-part></tp:taxon-name>: <tp:taxon-name><tp:taxon-name-part taxon-name-part-type="family">Figitidae</tp:taxon-name-part></tp:taxon-name>) from the Nearctic Region</article-title><source>Annals of the Entomological Society of America</source><volume>107</volume><issue>1</issue><fpage>50</fpage><lpage>73</lpage><pub-id pub-id-type="doi">10.1603/AN13077</pub-id></element-citation></ref><ref id="B11150965"><element-citation xmlns:xlink="http://www.w3.org/1999/xlink" publication-type="article" xlink:type="simple"><person-group person-group-type="author"><name name-style="western"><surname>Ferrer-Suay</surname><given-names>M.</given-names></name><name name-style="western"><surname>Pujade-Villar</surname><given-names>J.</given-names></name><name name-style="western"><surname>Selfa</surname><given-names>J.</given-names></name></person-group><year>2023</year><article-title>Overview of the current status of <tp:taxon-name><tp:taxon-name-part taxon-name-part-type="subfamily">Charipinae</tp:taxon-name-part></tp:taxon-name> (<tp:taxon-name><tp:taxon-name-part taxon-name-part-type="order">Hymenoptera</tp:taxon-name-part></tp:taxon-name>, <tp:taxon-name><tp:taxon-name-part taxon-name-part-type="superfamily">Cynipoidea</tp:taxon-name-part></tp:taxon-name>, <tp:taxon-name><tp:taxon-name-part taxon-name-part-type="family">Figitidae</tp:taxon-name-part></tp:taxon-name>): taxonomy, distribution, and diversity</article-title><source>Zootaxa</source><volume>5339</volume><issue>1</issue><fpage>1</fpage><lpage>39</lpage><pub-id pub-id-type="doi">10.11646/zootaxa.5339.1.1</pub-id></element-citation></ref></ref-list></tp:taxon-treatment>
