# Supplementary material for: Characterising the north-western European species of Phaenoglyphis Förster, 1869 (Hymenoptera: Figitidae: Charipinae) with novel insights from DNA barcode data
Source: Biodivers Data J. 2024 May 20;12:e120950. doi: 10.3897/BDJ.12.e120950 (PMC11130556; doi:10.3897/BDJ.12.e120950)
Supplement: Supplementary material 1 — BOLD sequence IDs of all specimens used for the molecular analysis [file bdj-12-e120950-s001.xlsx]

## Sheet: Tabelle1
species	author	specimen_id_if_examined	bold_sequence_id	depository_if_examined	sex	country	comments
Alloxysta sp.	Förster, 1869		GMBMP1857-18	Centre for Biodiversity Genomics	N/A	Belarus
Alloxysta sp.	Förster, 1869		GMGRH2537-13	ZSM	N/A	Germany
Alloxysta sp.	Förster, 1869		GMNWG2618-14	NTNU	N/A	Norway
Phaenoglyphis villosa	(Hartig, 1841)	ZFMK-TIS-2628162	GBHYG1782-23	ZFMK	female	Germany
Phaenoglyphis belizini	Pujade-Villar, 2018	ZFMK-TIS-2632436	GBHYG1620-23	ZFMK	female	Germany
Phaenoglyphis villosa	(Hartig, 1841)	ZFMK-TIS-2632498	GBHYG1680-23	ZFMK	female	Sweden
Phaenoglyphis villosa	(Hartig, 1841)	ZFMK-TIS-2632692	GBHYG1971-24	ZFMK	female	Germany
Phaenoglyphis xanthochroa	Förster, 1869	ZFMK-TIS-2632857	GBHYG2033-24	ZFMK	female	Germany
Phaenoglyphis evenhuisi	Pujade-Villar & Paretas-Martínez, 2006	ZFMK-TIS-2632880	GBHYG2054-24	ZFMK	female	Germany
Phaenoglyphis villosa	(Hartig, 1841)	ZFMK-TIS-2634650	GBHYG2098-24	ZFMK	female	Iceland
Phaenoglyphis salicis	(Cameron, 1883)	ZFMK-TIS-2634968	GBHYG2188-24	ZFMK	female	Germany
Phaenoglyphis villosa	(Hartig, 1841)	ZFMK-TIS-2634971	GBHYG2190-24	ZFMK	male	Germany
Phaenoglyphis evenhuisi	Pujade-Villar & Paretas-Martínez, 2006	ZFMK-TIS-2634989	GBHYG2201-24	ZFMK	female	Germany
Phaenoglyphis villosa	(Hartig, 1841)	ZFMK-TIS-2635167	GBHYG1874-23	ZFMK	female	Austria
Phaenoglyphis villosa	(Hartig, 1841)	ZFMK-TIS-2635208	GBHYG2223-24	EVK	female	Germany
Phaenoglyphis villosa	(Hartig, 1841)	ZFMK-TIS-2635310	GBHYG1718-23	ZFMK	male	Germany
Phaenoglyphis villosa	(Hartig, 1841)	ZFMK-TIS-2635311	GBHYG1719-23	ZFMK	male	Germany
Phaenoglyphis evenhuisi	Pujade-Villar & Paretas-Martínez, 2006	ZFMK-TIS-2635324	GBHYG1732-23	ZFMK	female	Germany
Phaenoglyphis villosa	(Hartig, 1841)	ZFMK-TIS-2637886	GBHYG4324-24	ZFMK	female	Germany
Phaenoglyphis villosa	(Hartig, 1841)	ZFMK-TIS-2637887	GBHYG4325-24	ZFMK	female	Germany
Phaenoglyphis villosa	(Hartig, 1841)	ZFMK-TIS-2637889	GBHYG4326-24	ZFMK	female	Germany
Phaenoglyphis villosa	(Hartig, 1841)	ZFMK-TIS-2638011	GBHYG4331-24	ZFMK	male	Germany
Phaenoglyphis villosa	(Hartig, 1841)	ZFMK-TIS-2638012	GBHYG4332-24	ZFMK	female	Germany
Phaenoglyphis villosa	(Hartig, 1841)	ZFMK-TIS-2640634	GBHYG2303-24	ZFMK	female	Germany
Phaenoglyphis belizini	Pujade-Villar, 2018	ZFMK-TIS-2640663	GBHYG2330-24	ZFMK	female	Germany
Phaenoglyphis belizini	Pujade-Villar, 2018	ZFMK-TIS-2640974	GBHYG2433-24	ZFMK	female	Germany
Phaenoglyphis villosa	(Hartig, 1840)	ZFMK-TIS-2640976	GBHYG2435-24	ZFMK	male	Germany
Phaenoglyphis villosa	(Hartig, 1841)	ZFMK-TIS-2640977	GBHYG2436-24	ZFMK	male	Germany
Phaenoglyphis villosa	(Hartig, 1841)	ZFMK-TIS-2640978	GBHYG2437-24	ZFMK	male	Germany
Phaenoglyphis villosa	(Hartig, 1841)	ZFMK-TIS-2640979	GBHYG2438-24	ZFMK	female	Germany
Phaenoglyphis villosa	(Hartig, 1841)	ZFMK-TIS-2641188	GBHYG2455-24	ZFMK	female	Germany
Phaenoglyphis villosa	(Hartig, 1841)	ZFMK-TIS-2641198	GBHYG2465-24	ZFMK	male	Germany
Phaenoglyphis villosa	(Hartig, 1841)	ZFMK-TIS-2641209	GBHYG2474-24	ZFMK	female	Germany
Phaenoglyphis villosa	(Hartig, 1841)	ZFMK-TIS-2641217	GBHYG2482-24	ZFMK	female	Germany
Phaenoglyphis villosa	(Hartig, 1841)	ZFMK-TIS-2641218	GBHYG2483-24	ZFMK	female	Germany
Phaenoglyphis villosa	(Hartig, 1841)	ZFMK-TIS-2641220	GBHYG2484-24	ZFMK	female	Germany
Phaenoglyphis villosa	(Hartig, 1841)	ZFMK-TIS-2641221	GBHYG2485-24	EVK	male	Germany
Phaenoglyphis villosa	(Hartig, 1841)	ZFMK-TIS-2641222	GBHYG2486-24	EVK	female	Germany
Phaenoglyphis villosa	(Hartig, 1841)	ZFMK-TIS-2641223	GBHYG2487-24	EVK	female	Germany
Phaenoglyphis villosa	(Hartig, 1841)	ZFMK-TIS-2641237	GBHYG2501-24	ZFMK	male	Germany
Phaenoglyphis longicornis	(Hartig, 1840)	ZFMK-TIS-2641246	GBHYG2509-24	ZFMK	female	Germany
Phaenoglyphis xanthochroa	Förster, 1869	ZFMK-TIS-2641256	GBHYG2519-24	ZFMK	female	Germany
Phaenoglyphis villosa	(Hartig, 1841)	ZFMK-TIS-2641263	GBHYG2526-24	ZFMK	female	Germany
Phaenoglyphis salicis	(Cameron, 1883)	ZFMK-TIS-2641264	GBHYG2527-24	EVK	female	Germany
Phaenoglyphis villosa	(Hartig, 1841)	ZFMK-TIS-2641271	GBHYG2534-24	EVK	female	Germany
Phaenoglyphis villosa	(Hartig, 1841)	ZFMK-TIS-2641273	GBHYG2536-24	EVK	female	Germany
Phaenoglyphis villosa	(Hartig, 1841)	ZFMK-TIS-2641274	GBHYG2537-24	EVK	female	Germany
Phaenoglyphis villosa	(Hartig, 1841)	ZFMK-TIS-2641279	GBHYG2542-24	EVK	female	Germany
Phaenoglyphis villosa	(Hartig, 1841)	ZFMK-TIS-2641296	GBHYG2559-24	ZFMK	female	The Netherlands
Phaenoglyphis villosa	(Hartig, 1841)	ZFMK-TIS-2641297	GBHYG2560-24	ZFMK	female	Germany
Phaenoglyphis villosa	(Hartig, 1841)	HM128-04-CC	LIBNP001-23	ZFMK	male	Germany
Phaenoglyphis stricta	(Thomson, 1877)	NOFIG610	NOFIG732-16	NINA	female	Norway
Phaenoglyphis stricta	(Thomson, 1877)	NOFIG883	NOFIG1005-16	NINA	male	Norway
Phaenoglyphis villosa	(Hartig, 1841)		CYNNI301-14	NINA	N/A	Norway
Phaenoglyphis villosa	(Hartig, 1841)		GBAH7889-13	N/A	N/A	United Kingdom	Mined from GenBank
Phaenoglyphis villosa	(Hartig, 1841)		GMBMP1635-18	Centre for Biodiversity Genomics	N/A	Belarus
Phaenoglyphis villosa	(Hartig, 1841)		GMBMP2338-18	Centre for Biodiversity Genomics	N/A	Belarus
Phaenoglyphis villosa	(Hartig, 1841)		GMBMS338-18	Centre for Biodiversity Genomics	N/A	Belarus
Phaenoglyphis villosa	(Hartig, 1841)		GMGMB145-14	ZFMK	N/A	Germany
Phaenoglyphis villosa	(Hartig, 1841)		GMGMP1272-18	ZSM	N/A	Germany
Phaenoglyphis villosa	(Hartig, 1841)		GMGMQ2253-18	ZSM	N/A	Germany
Phaenoglyphis villosa	(Hartig, 1841)		GMGMQ2675-18	ZSM	N/A	Germany
Phaenoglyphis villosa	(Hartig, 1841)		GMGMQ3924-18	ZSM	N/A	Germany
Phaenoglyphis villosa	(Hartig, 1841)		GMGMV939-20	Centre for Biodiversity Genomics	N/A	Germany
Phaenoglyphis villosa	(Hartig, 1841)		GMNWG2098-14	NTNU	N/A	Norway
Phaenoglyphis villosa	(Hartig, 1841)		GMNWJ1657-14	NTNU	N/A	Norway
Phaenoglyphis villosa	(Hartig, 1841)		GMNWJ1728-14	NTNU	N/A	Norway
Phaenoglyphis villosa	(Hartig, 1841)		GMNWJ2716-14	NTNU	N/A	Norway
Phaenoglyphis villosa	(Hartig, 1841)		GMNWK1513-14	NTNU	N/A	Norway
Phaenoglyphis villosa	(Hartig, 1841)		GMNWL1319-14	NTNU	N/A	Norway
Phaenoglyphis villosa	(Hartig, 1841)		GMNWL1737-14	NTNU	N/A	Norway
Phaenoglyphis villosa	(Hartig, 1841)		GMNWL1749-14	NTNU	N/A	Norway
Phaenoglyphis villosa	(Hartig, 1841)		GMNWL1817-14	NTNU	N/A	Norway
Phaenoglyphis villosa	(Hartig, 1841)		GMNWL1853-14	NTNU	N/A	Norway
Phaenoglyphis villosa	(Hartig, 1841)		GMNWL1974-14	NTNU	N/A	Norway
Phaenoglyphis villosa	(Hartig, 1841)		GMNWL2019-14	NTNU	N/A	Norway
Phaenoglyphis villosa	(Hartig, 1841)		GMNWL2036-14	NTNU	N/A	Norway
Phaenoglyphis villosa	(Hartig, 1841)		GMNWL2038-14	NTNU	N/A	Norway
Phaenoglyphis villosa	(Hartig, 1841)		GMNWL2155-14	NTNU	N/A	Norway
Phaenoglyphis villosa	(Hartig, 1841)		GMNWM376-14	NTNU	N/A	Norway
Phaenoglyphis villosa	(Hartig, 1841)		GMNWM516-14	NTNU	N/A	Norway
Phaenoglyphis villosa	(Hartig, 1841)		GMNWM518-14	NTNU	N/A	Norway
Phaenoglyphis villosa	(Hartig, 1841)		GMNWM566-14	NTNU	N/A	Norway
Phaenoglyphis villosa	(Hartig, 1841)		GMNWM592-14	NTNU	N/A	Norway
Phaenoglyphis villosa	(Hartig, 1841)		NOFIG006-15	NINA	N/A	Norway
Phaenoglyphis villosa	(Hartig, 1841)		NOFIG1012-16	NINA	female	Norway
Phaenoglyphis villosa	(Hartig, 1841)		NOFIG103-15	NINA	N/A	Norway
Phaenoglyphis villosa	(Hartig, 1841)		NOFIG121-15	NINA	N/A	Norway
Phaenoglyphis villosa	(Hartig, 1841)		NOFIG1263-16	NINA	N/A	Norway
Phaenoglyphis villosa	(Hartig, 1841)		NOFIG127-15	NINA	N/A	Norway
Phaenoglyphis villosa	(Hartig, 1841)		NOFIG1303-16	NINA	N/A	Norway
Phaenoglyphis villosa	(Hartig, 1841)		NOFIG1318-16	NINA	N/A	Norway
Phaenoglyphis villosa	(Hartig, 1841)		NOFIG1327-16	NINA	N/A	Norway
Phaenoglyphis villosa	(Hartig, 1841)		NOFIG1337-17	NINA	N/A	Norway
Phaenoglyphis villosa	(Hartig, 1841)		NOFIG1340-17	NINA	N/A	Norway
Phaenoglyphis villosa	(Hartig, 1841)		NOFIG1528-17	NINA	N/A	Norway
Phaenoglyphis villosa	(Hartig, 1841)		NOFIG156-15	NINA	N/A	Norway
Phaenoglyphis villosa	(Hartig, 1841)		NOFIG168-15	NINA	N/A	Norway
Phaenoglyphis villosa	(Hartig, 1841)		NOFIG342-15	NINA	N/A	Norway
Phaenoglyphis villosa	(Hartig, 1841)		NOFIG343-15	NINA	N/A	Norway
Phaenoglyphis villosa	(Hartig, 1841)		NOFIG386-15	NINA	N/A	Norway
Phaenoglyphis villosa	(Hartig, 1841)		NOFIG958-16	NINA	female	Norway
Phaenoglyphis xanthochroa	Förster, 1869		AMTPB279-15	ZSM	N/A	Germany
Phaenoglyphis xanthochroa	Förster, 1869		GBAH7888-13	N/A	N/A	United Kingdom	Mined from GenBank
