# Supplementary material for: Characterising the north-western European species of Phaenoglyphis Förster, 1869 (Hymenoptera: Figitidae: Charipinae) with novel insights from DNA barcode data
Source: Biodivers Data J. 2024 May 20;12:e120950. doi: 10.3897/BDJ.12.e120950 (PMC11130556; doi:10.3897/BDJ.12.e120950)
Supplement: Supplementary material 2 — CO1 barcode distance matrix [file bdj-12-e120950-s002.csv]

	ZFMK-TIS-2640663_Germany:_Tübingen	ZFMK-TIS-2632436_Germany:_Waldeck-Frankenberg	ZFMK-TIS-2640974_Germany:_Waldeck-Frankenberg	ZFMK-TIS-2635208_Germany:_Saalekreis	ZFMK-TIS-2635310_Germany:_Bonn	ZFMK-TIS-2640978_Germany:_Bonn	ZFMK-TIS-2641271_Germany:_Schmalkalden; Meiningen	ZFMK-TIS-2641273_Germany:_Greifswald	ZFMK-TIS-2641296_The Netherlands:_Noord-Holland; Amsterdam	ZFMK-TIS-2641209_Germany:_Karlsruhe	ZFMK-TIS-2634650_Iceland:_Gardðabær	ZFMK-TIS-2638012_Germany:_Garmisch-Partenkirchen	ZFMK-TIS-2637886_Germany:_Garmisch-Partenkirchen	ZFMK-TIS-2640979_Germany:_Bonn	ZFMK-TIS-2637889_Germany:_Garmisch-Partenkirchen	HM128-04-CC_Germany:_Bonn	ZFMK-TIS-2628162_Germany:_Windeck	ZFMK-TIS-2632498_Sweden:_Stockholm	ZFMK-TIS-2632692_Germany:_Windeck	ZFMK-TIS-2634971_Germany:_Leipzig	ZFMK-TIS-2635167_Austria:_NP Gesäuse	ZFMK-TIS-2635311_Germany:_Bonn	ZFMK-TIS-2637887_Germany:_Garmisch-Partenkirchen	ZFMK-TIS-2638011_Germany:_Garmisch-Partenkirchen	ZFMK-TIS-2640634_Germany:_Schwandorf	ZFMK-TIS-2640976_Germany:_Bonn	ZFMK-TIS-2640977_Germany:_Bonn	ZFMK-TIS-2641188_Germany:_Lüchow-Dannenberg	ZFMK-TIS-2641198_Germany:_Alzey-Worms	ZFMK-TIS-2641217_Germany:_Karlsruhe	ZFMK-TIS-2641218_Germany:_Karlsruhe	ZFMK-TIS-2641220_Germany:_Karlsruhe	ZFMK-TIS-2641221_Germany:_Greifswald	ZFMK-TIS-2641222_Germany:_Greifswald	ZFMK-TIS-2641223_Germany:_Greifswald	ZFMK-TIS-2641237_Germany:_Bonn	ZFMK-TIS-2641263_Germany:_Rhein-Sieg-Kreis	ZFMK-TIS-2641274_Germany:_Greifswald	ZFMK-TIS-2641279_Germany:_Erfurt	ZFMK-TIS-2641297_Germany:_Garmisch-Partenkirchen	NOFIG732-16|Phaenoglyphis stricta Norway	NOFIG1005-16|Phaenoglyphis stricta Norway	ZFMK-TIS-2632857_Germany:_Waldeck-Frankenberg	ZFMK-TIS-2641256_Germany:_Waldeck-Frankenberg	AMTPB279-15|Phaenoglyphis Germany	ZFMK-TIS-2635324_Germany:_Werra-Meißner-Kreis	ZFMK-TIS-2632880_Germany:_Waldeck-Frankenberg	ZFMK-TIS-2634989_Germany:_Karlsruhe	ZFMK-TIS-2641246_Germany:_Werra-Meissner-Kreis
ZFMK-TIS-2640663_Germany:_Tübingen		97.5	98.2	92.2	92.2	92.2	92.2	92.2	92.2	92.8	93.1	92.6	93.1	92.9	92.7	92.8	92.8	92.8	92.8	92.8	92.8	92.8	92.8	92.8	92.8	92.8	92.8	92.8	92.8	92.8	92.8	92.8	92.8	92.8	92.8	92.8	92.8	92.8	92.8	92.8	87.3	86.7	88.8	89.1	88.2	87.0	87.1	87.0	86.7
ZFMK-TIS-2632436_Germany:_Waldeck-Frankenberg	97.5		98.8	93.3	93.3	93.3	93.3	93.3	93.3	92.9	93.6	93.0	93.6	93.4	93.1	93.3	93.3	93.3	93.3	93.3	93.3	93.3	93.3	93.3	93.3	93.3	93.3	93.3	93.3	93.3	93.3	93.3	93.3	93.3	93.3	93.3	93.3	93.3	93.3	93.3	87.3	87.0	88.5	88.8	87.4	86.3	86.5	86.3	86.2
ZFMK-TIS-2640974_Germany:_Waldeck-Frankenberg	98.2	98.8		92.8	92.8	92.8	92.8	92.8	92.8	93.1	93.4	93.2	93.7	93.6	93.3	93.4	93.4	93.4	93.4	93.4	93.4	93.4	93.4	93.4	93.4	93.4	93.4	93.4	93.4	93.4	93.4	93.4	93.4	93.4	93.4	93.4	93.4	93.4	93.4	93.4	87.1	86.5	89.0	89.0	87.4	86.2	86.3	86.2	85.7
ZFMK-TIS-2635208_Germany:_Saalekreis	92.2	93.3	92.8		100.0	100.0	100.0	100.0	100.0	98.9	97.5	97.5	97.4	97.5	97.6	97.5	97.7	97.7	97.7	97.7	97.7	97.7	97.7	97.7	97.7	97.7	97.7	97.7	97.7	97.7	97.7	97.7	97.7	97.7	97.7	97.7	97.7	97.7	97.7	97.7	85.6	85.3	87.7	87.3	86.8	86.3	86.5	86.3	84.8
ZFMK-TIS-2635310_Germany:_Bonn	92.2	93.3	92.8	100.0		100.0	100.0	100.0	100.0	98.9	97.5	97.5	97.4	97.5	97.6	97.5	97.7	97.7	97.7	97.7	97.7	97.7	97.7	97.7	97.7	97.7	97.7	97.7	97.7	97.7	97.7	97.7	97.7	97.7	97.7	97.7	97.7	97.7	97.7	97.7	85.6	85.3	87.7	87.3	86.8	86.3	86.5	86.3	84.8
ZFMK-TIS-2640978_Germany:_Bonn	92.2	93.3	92.8	100.0	100.0		100.0	100.0	100.0	98.9	97.5	97.5	97.4	97.5	97.6	97.5	97.7	97.7	97.7	97.7	97.7	97.7	97.7	97.7	97.7	97.7	97.7	97.7	97.7	97.7	97.7	97.7	97.7	97.7	97.7	97.7	97.7	97.7	97.7	97.7	85.6	85.3	87.7	87.3	86.8	86.3	86.5	86.3	84.8
ZFMK-TIS-2641271_Germany:_Schmalkalden; Meiningen	92.2	93.3	92.8	100.0	100.0	100.0		100.0	100.0	98.9	97.5	97.5	97.4	97.5	97.6	97.5	97.7	97.7	97.7	97.7	97.7	97.7	97.7	97.7	97.7	97.7	97.7	97.7	97.7	97.7	97.7	97.7	97.7	97.7	97.7	97.7	97.7	97.7	97.7	97.7	85.6	85.3	87.7	87.3	86.8	86.3	86.5	86.3	84.8
ZFMK-TIS-2641273_Germany:_Greifswald	92.2	93.3	92.8	100.0	100.0	100.0	100.0		100.0	98.9	97.5	97.5	97.4	97.5	97.6	97.5	97.7	97.7	97.7	97.7	97.7	97.7	97.7	97.7	97.7	97.7	97.7	97.7	97.7	97.7	97.7	97.7	97.7	97.7	97.7	97.7	97.7	97.7	97.7	97.7	85.6	85.3	87.7	87.3	86.8	86.3	86.5	86.3	84.8
ZFMK-TIS-2641296_The Netherlands:_Noord-Holland; Amsterdam	92.2	93.3	92.8	100.0	100.0	100.0	100.0	100.0		98.9	97.5	97.5	97.4	97.5	97.6	97.5	97.7	97.7	97.7	97.7	97.7	97.7	97.7	97.7	97.7	97.7	97.7	97.7	97.7	97.7	97.7	97.7	97.7	97.7	97.7	97.7	97.7	97.7	97.7	97.7	85.6	85.3	87.7	87.3	86.8	86.3	86.5	86.3	84.8
ZFMK-TIS-2641209_Germany:_Karlsruhe	92.8	92.9	93.1	98.9	98.9	98.9	98.9	98.9	98.9		97.7	97.6	97.5	97.7	97.7	97.7	97.9	97.9	97.9	97.9	97.9	97.9	97.9	97.9	97.9	97.9	97.9	97.9	97.9	97.9	97.9	97.9	97.9	97.9	97.9	97.9	97.9	97.9	97.9	97.9	85.7	85.4	88.3	87.6	87.4	86.7	86.8	86.7	85.0
ZFMK-TIS-2634650_Iceland:_Gardðabær	93.1	93.6	93.4	97.5	97.5	97.5	97.5	97.5	97.5	97.7		97.8	97.9	98.0	97.9	98.0	98.0	98.0	98.0	98.0	98.0	98.0	98.0	98.0	98.0	98.0	98.0	98.0	98.0	98.0	98.0	98.0	98.0	98.0	98.0	98.0	98.0	98.0	98.0	98.0	86.3	86.0	87.9	87.6	86.6	86.7	86.8	86.7	85.6
ZFMK-TIS-2638012_Germany:_Garmisch-Partenkirchen	92.6	93.0	93.2	97.5	97.5	97.5	97.5	97.5	97.5	97.6	97.8		99.5	99.6	99.7	99.6	99.8	99.8	99.8	99.8	99.8	99.8	99.8	99.8	99.8	99.8	99.8	99.8	99.8	99.8	99.8	99.8	99.8	99.8	99.8	99.8	99.8	99.8	99.8	99.8	86.7	86.1	88.9	88.3	87.0	87.5	87.7	87.5	85.2
ZFMK-TIS-2637886_Germany:_Garmisch-Partenkirchen	93.1	93.6	93.7	97.4	97.4	97.4	97.4	97.4	97.4	97.5	97.9	99.5		99.8	99.6	99.5	99.7	99.7	99.7	99.7	99.7	99.7	99.7	99.7	99.7	99.7	99.7	99.7	99.7	99.7	99.7	99.7	99.7	99.7	99.7	99.7	99.7	99.7	99.7	99.7	87.1	86.5	89.3	88.7	87.4	87.7	87.9	87.7	85.6
ZFMK-TIS-2640979_Germany:_Bonn	92.9	93.4	93.6	97.5	97.5	97.5	97.5	97.5	97.5	97.7	98.0	99.6	99.8		99.7	99.7	99.8	99.8	99.8	99.8	99.8	99.8	99.8	99.8	99.8	99.8	99.8	99.8	99.8	99.8	99.8	99.8	99.8	99.8	99.8	99.8	99.8	99.8	99.8	99.8	87.1	86.5	89.3	88.7	87.4	87.6	87.7	87.6	85.6
ZFMK-TIS-2637889_Germany:_Garmisch-Partenkirchen	92.7	93.1	93.3	97.6	97.6	97.6	97.6	97.6	97.6	97.7	97.9	99.7	99.6	99.7		99.7	99.9	99.9	99.9	99.9	99.9	99.9	99.9	99.9	99.9	99.9	99.9	99.9	99.9	99.9	99.9	99.9	99.9	99.9	99.9	99.9	99.9	99.9	99.9	99.9	86.8	86.2	89.0	88.4	87.2	87.6	87.8	87.6	85.3
HM128-04-CC_Germany:_Bonn	92.8	93.3	93.4	97.5	97.5	97.5	97.5	97.5	97.5	97.7	98.0	99.6	99.5	99.7	99.7		99.8	99.8	99.8	99.8	99.8	99.8	99.8	99.8	99.8	99.8	99.8	99.8	99.8	99.8	99.8	99.8	99.8	99.8	99.8	99.8	99.8	99.8	99.8	99.8	87.0	86.3	89.0	88.3	87.4	87.7	87.9	87.7	85.4
ZFMK-TIS-2628162_Germany:_Windeck	92.8	93.3	93.4	97.7	97.7	97.7	97.7	97.7	97.7	97.9	98.0	99.8	99.7	99.8	99.9	99.8		100.0	100.0	100.0	100.0	100.0	100.0	100.0	100.0	100.0	100.0	100.0	100.0	100.0	100.0	100.0	100.0	100.0	100.0	100.0	100.0	100.0	100.0	100.0	87.0	86.3	89.1	88.5	87.2	87.7	87.9	87.7	85.4
ZFMK-TIS-2632498_Sweden:_Stockholm	92.8	93.3	93.4	97.7	97.7	97.7	97.7	97.7	97.7	97.9	98.0	99.8	99.7	99.8	99.9	99.8	100.0		100.0	100.0	100.0	100.0	100.0	100.0	100.0	100.0	100.0	100.0	100.0	100.0	100.0	100.0	100.0	100.0	100.0	100.0	100.0	100.0	100.0	100.0	87.0	86.3	89.1	88.5	87.2	87.7	87.9	87.7	85.4
ZFMK-TIS-2632692_Germany:_Windeck	92.8	93.3	93.4	97.7	97.7	97.7	97.7	97.7	97.7	97.9	98.0	99.8	99.7	99.8	99.9	99.8	100.0	100.0		100.0	100.0	100.0	100.0	100.0	100.0	100.0	100.0	100.0	100.0	100.0	100.0	100.0	100.0	100.0	100.0	100.0	100.0	100.0	100.0	100.0	87.0	86.3	89.1	88.5	87.2	87.7	87.9	87.7	85.4
ZFMK-TIS-2634971_Germany:_Leipzig	92.8	93.3	93.4	97.7	97.7	97.7	97.7	97.7	97.7	97.9	98.0	99.8	99.7	99.8	99.9	99.8	100.0	100.0	100.0		100.0	100.0	100.0	100.0	100.0	100.0	100.0	100.0	100.0	100.0	100.0	100.0	100.0	100.0	100.0	100.0	100.0	100.0	100.0	100.0	87.0	86.3	89.1	88.5	87.2	87.7	87.9	87.7	85.4
ZFMK-TIS-2635167_Austria:_NP Gesäuse	92.8	93.3	93.4	97.7	97.7	97.7	97.7	97.7	97.7	97.9	98.0	99.8	99.7	99.8	99.9	99.8	100.0	100.0	100.0	100.0		100.0	100.0	100.0	100.0	100.0	100.0	100.0	100.0	100.0	100.0	100.0	100.0	100.0	100.0	100.0	100.0	100.0	100.0	100.0	87.0	86.3	89.1	88.5	87.2	87.7	87.9	87.7	85.4
ZFMK-TIS-2635311_Germany:_Bonn	92.8	93.3	93.4	97.7	97.7	97.7	97.7	97.7	97.7	97.9	98.0	99.8	99.7	99.8	99.9	99.8	100.0	100.0	100.0	100.0	100.0		100.0	100.0	100.0	100.0	100.0	100.0	100.0	100.0	100.0	100.0	100.0	100.0	100.0	100.0	100.0	100.0	100.0	100.0	87.0	86.3	89.1	88.5	87.2	87.7	87.9	87.7	85.4
ZFMK-TIS-2637887_Germany:_Garmisch-Partenkirchen	92.8	93.3	93.4	97.7	97.7	97.7	97.7	97.7	97.7	97.9	98.0	99.8	99.7	99.8	99.9	99.8	100.0	100.0	100.0	100.0	100.0	100.0		100.0	100.0	100.0	100.0	100.0	100.0	100.0	100.0	100.0	100.0	100.0	100.0	100.0	100.0	100.0	100.0	100.0	87.0	86.3	89.1	88.5	87.2	87.7	87.9	87.7	85.4
ZFMK-TIS-2638011_Germany:_Garmisch-Partenkirchen	92.8	93.3	93.4	97.7	97.7	97.7	97.7	97.7	97.7	97.9	98.0	99.8	99.7	99.8	99.9	99.8	100.0	100.0	100.0	100.0	100.0	100.0	100.0		100.0	100.0	100.0	100.0	100.0	100.0	100.0	100.0	100.0	100.0	100.0	100.0	100.0	100.0	100.0	100.0	87.0	86.3	89.1	88.5	87.2	87.7	87.9	87.7	85.4
ZFMK-TIS-2640634_Germany:_Schwandorf	92.8	93.3	93.4	97.7	97.7	97.7	97.7	97.7	97.7	97.9	98.0	99.8	99.7	99.8	99.9	99.8	100.0	100.0	100.0	100.0	100.0	100.0	100.0	100.0		100.0	100.0	100.0	100.0	100.0	100.0	100.0	100.0	100.0	100.0	100.0	100.0	100.0	100.0	100.0	87.0	86.3	89.1	88.5	87.2	87.7	87.9	87.7	85.4
ZFMK-TIS-2640976_Germany:_Bonn	92.8	93.3	93.4	97.7	97.7	97.7	97.7	97.7	97.7	97.9	98.0	99.8	99.7	99.8	99.9	99.8	100.0	100.0	100.0	100.0	100.0	100.0	100.0	100.0	100.0		100.0	100.0	100.0	100.0	100.0	100.0	100.0	100.0	100.0	100.0	100.0	100.0	100.0	100.0	87.0	86.3	89.1	88.5	87.2	87.7	87.9	87.7	85.4
ZFMK-TIS-2640977_Germany:_Bonn	92.8	93.3	93.4	97.7	97.7	97.7	97.7	97.7	97.7	97.9	98.0	99.8	99.7	99.8	99.9	99.8	100.0	100.0	100.0	100.0	100.0	100.0	100.0	100.0	100.0	100.0		100.0	100.0	100.0	100.0	100.0	100.0	100.0	100.0	100.0	100.0	100.0	100.0	100.0	87.0	86.3	89.1	88.5	87.2	87.7	87.9	87.7	85.4
ZFMK-TIS-2641188_Germany:_Lüchow-Dannenberg	92.8	93.3	93.4	97.7	97.7	97.7	97.7	97.7	97.7	97.9	98.0	99.8	99.7	99.8	99.9	99.8	100.0	100.0	100.0	100.0	100.0	100.0	100.0	100.0	100.0	100.0	100.0		100.0	100.0	100.0	100.0	100.0	100.0	100.0	100.0	100.0	100.0	100.0	100.0	87.0	86.3	89.1	88.5	87.2	87.7	87.9	87.7	85.4
ZFMK-TIS-2641198_Germany:_Alzey-Worms	92.8	93.3	93.4	97.7	97.7	97.7	97.7	97.7	97.7	97.9	98.0	99.8	99.7	99.8	99.9	99.8	100.0	100.0	100.0	100.0	100.0	100.0	100.0	100.0	100.0	100.0	100.0	100.0		100.0	100.0	100.0	100.0	100.0	100.0	100.0	100.0	100.0	100.0	100.0	87.0	86.3	89.1	88.5	87.2	87.7	87.9	87.7	85.4
ZFMK-TIS-2641217_Germany:_Karlsruhe	92.8	93.3	93.4	97.7	97.7	97.7	97.7	97.7	97.7	97.9	98.0	99.8	99.7	99.8	99.9	99.8	100.0	100.0	100.0	100.0	100.0	100.0	100.0	100.0	100.0	100.0	100.0	100.0	100.0		100.0	100.0	100.0	100.0	100.0	100.0	100.0	100.0	100.0	100.0	87.0	86.3	89.1	88.5	87.2	87.7	87.9	87.7	85.4
ZFMK-TIS-2641218_Germany:_Karlsruhe	92.8	93.3	93.4	97.7	97.7	97.7	97.7	97.7	97.7	97.9	98.0	99.8	99.7	99.8	99.9	99.8	100.0	100.0	100.0	100.0	100.0	100.0	100.0	100.0	100.0	100.0	100.0	100.0	100.0	100.0		100.0	100.0	100.0	100.0	100.0	100.0	100.0	100.0	100.0	87.0	86.3	89.1	88.5	87.2	87.7	87.9	87.7	85.4
ZFMK-TIS-2641220_Germany:_Karlsruhe	92.8	93.3	93.4	97.7	97.7	97.7	97.7	97.7	97.7	97.9	98.0	99.8	99.7	99.8	99.9	99.8	100.0	100.0	100.0	100.0	100.0	100.0	100.0	100.0	100.0	100.0	100.0	100.0	100.0	100.0	100.0		100.0	100.0	100.0	100.0	100.0	100.0	100.0	100.0	87.0	86.3	89.1	88.5	87.2	87.7	87.9	87.7	85.4
ZFMK-TIS-2641221_Germany:_Greifswald	92.8	93.3	93.4	97.7	97.7	97.7	97.7	97.7	97.7	97.9	98.0	99.8	99.7	99.8	99.9	99.8	100.0	100.0	100.0	100.0	100.0	100.0	100.0	100.0	100.0	100.0	100.0	100.0	100.0	100.0	100.0	100.0		100.0	100.0	100.0	100.0	100.0	100.0	100.0	87.0	86.3	89.1	88.5	87.2	87.7	87.9	87.7	85.4
ZFMK-TIS-2641222_Germany:_Greifswald	92.8	93.3	93.4	97.7	97.7	97.7	97.7	97.7	97.7	97.9	98.0	99.8	99.7	99.8	99.9	99.8	100.0	100.0	100.0	100.0	100.0	100.0	100.0	100.0	100.0	100.0	100.0	100.0	100.0	100.0	100.0	100.0	100.0		100.0	100.0	100.0	100.0	100.0	100.0	87.0	86.3	89.1	88.5	87.2	87.7	87.9	87.7	85.4
ZFMK-TIS-2641223_Germany:_Greifswald	92.8	93.3	93.4	97.7	97.7	97.7	97.7	97.7	97.7	97.9	98.0	99.8	99.7	99.8	99.9	99.8	100.0	100.0	100.0	100.0	100.0	100.0	100.0	100.0	100.0	100.0	100.0	100.0	100.0	100.0	100.0	100.0	100.0	100.0		100.0	100.0	100.0	100.0	100.0	87.0	86.3	89.1	88.5	87.2	87.7	87.9	87.7	85.4
ZFMK-TIS-2641237_Germany:_Bonn	92.8	93.3	93.4	97.7	97.7	97.7	97.7	97.7	97.7	97.9	98.0	99.8	99.7	99.8	99.9	99.8	100.0	100.0	100.0	100.0	100.0	100.0	100.0	100.0	100.0	100.0	100.0	100.0	100.0	100.0	100.0	100.0	100.0	100.0	100.0		100.0	100.0	100.0	100.0	87.0	86.3	89.1	88.5	87.2	87.7	87.9	87.7	85.4
ZFMK-TIS-2641263_Germany:_Rhein-Sieg-Kreis	92.8	93.3	93.4	97.7	97.7	97.7	97.7	97.7	97.7	97.9	98.0	99.8	99.7	99.8	99.9	99.8	100.0	100.0	100.0	100.0	100.0	100.0	100.0	100.0	100.0	100.0	100.0	100.0	100.0	100.0	100.0	100.0	100.0	100.0	100.0	100.0		100.0	100.0	100.0	87.0	86.3	89.1	88.5	87.2	87.7	87.9	87.7	85.4
ZFMK-TIS-2641274_Germany:_Greifswald	92.8	93.3	93.4	97.7	97.7	97.7	97.7	97.7	97.7	97.9	98.0	99.8	99.7	99.8	99.9	99.8	100.0	100.0	100.0	100.0	100.0	100.0	100.0	100.0	100.0	100.0	100.0	100.0	100.0	100.0	100.0	100.0	100.0	100.0	100.0	100.0	100.0		100.0	100.0	87.0	86.3	89.1	88.5	87.2	87.7	87.9	87.7	85.4
ZFMK-TIS-2641279_Germany:_Erfurt	92.8	93.3	93.4	97.7	97.7	97.7	97.7	97.7	97.7	97.9	98.0	99.8	99.7	99.8	99.9	99.8	100.0	100.0	100.0	100.0	100.0	100.0	100.0	100.0	100.0	100.0	100.0	100.0	100.0	100.0	100.0	100.0	100.0	100.0	100.0	100.0	100.0	100.0		100.0	87.0	86.3	89.1	88.5	87.2	87.7	87.9	87.7	85.4
ZFMK-TIS-2641297_Germany:_Garmisch-Partenkirchen	92.8	93.3	93.4	97.7	97.7	97.7	97.7	97.7	97.7	97.9	98.0	99.8	99.7	99.8	99.9	99.8	100.0	100.0	100.0	100.0	100.0	100.0	100.0	100.0	100.0	100.0	100.0	100.0	100.0	100.0	100.0	100.0	100.0	100.0	100.0	100.0	100.0	100.0	100.0		87.0	86.3	89.1	88.5	87.2	87.7	87.9	87.7	85.4
NOFIG732-16|Phaenoglyphis stricta Norway	87.3	87.3	87.1	85.6	85.6	85.6	85.6	85.6	85.6	85.7	86.3	86.7	87.1	87.1	86.8	87.0	87.0	87.0	87.0	87.0	87.0	87.0	87.0	87.0	87.0	87.0	87.0	87.0	87.0	87.0	87.0	87.0	87.0	87.0	87.0	87.0	87.0	87.0	87.0	87.0		99.1	87.9	88.0	86.6	86.2	86.2	86.0	87.6
NOFIG1005-16|Phaenoglyphis stricta Norway	86.7	87.0	86.5	85.3	85.3	85.3	85.3	85.3	85.3	85.4	86.0	86.1	86.5	86.5	86.2	86.3	86.3	86.3	86.3	86.3	86.3	86.3	86.3	86.3	86.3	86.3	86.3	86.3	86.3	86.3	86.3	86.3	86.3	86.3	86.3	86.3	86.3	86.3	86.3	86.3	99.1		87.6	87.7	86.3	86.2	86.2	86.0	87.4
ZFMK-TIS-2632857_Germany:_Waldeck-Frankenberg	88.8	88.5	89.0	87.7	87.7	87.7	87.7	87.7	87.7	88.3	87.9	88.9	89.3	89.3	89.0	89.0	89.1	89.1	89.1	89.1	89.1	89.1	89.1	89.1	89.1	89.1	89.1	89.1	89.1	89.1	89.1	89.1	89.1	89.1	89.1	89.1	89.1	89.1	89.1	89.1	87.9	87.6		98.9	97.7	87.0	87.1	87.1	87.6
ZFMK-TIS-2641256_Germany:_Waldeck-Frankenberg	89.1	88.8	89.0	87.3	87.3	87.3	87.3	87.3	87.3	87.6	87.6	88.3	88.7	88.7	88.4	88.3	88.5	88.5	88.5	88.5	88.5	88.5	88.5	88.5	88.5	88.5	88.5	88.5	88.5	88.5	88.5	88.5	88.5	88.5	88.5	88.5	88.5	88.5	88.5	88.5	88.0	87.7	98.9		97.7	86.7	86.5	86.5	88.3
AMTPB279-15|Phaenoglyphis Germany	88.2	87.4	87.4	86.8	86.8	86.8	86.8	86.8	86.8	87.4	86.6	87.0	87.4	87.4	87.2	87.4	87.2	87.2	87.2	87.2	87.2	87.2	87.2	87.2	87.2	87.2	87.2	87.2	87.2	87.2	87.2	87.2	87.2	87.2	87.2	87.2	87.2	87.2	87.2	87.2	86.6	86.3	97.7	97.7		85.7	85.9	85.9	87.4
ZFMK-TIS-2635324_Germany:_Werra-Meißner-Kreis	87.0	86.3	86.2	86.3	86.3	86.3	86.3	86.3	86.3	86.7	86.7	87.5	87.7	87.6	87.6	87.7	87.7	87.7	87.7	87.7	87.7	87.7	87.7	87.7	87.7	87.7	87.7	87.7	87.7	87.7	87.7	87.7	87.7	87.7	87.7	87.7	87.7	87.7	87.7	87.7	86.2	86.2	87.0	86.7	85.7		99.7	99.8	91.1
ZFMK-TIS-2632880_Germany:_Waldeck-Frankenberg	87.1	86.5	86.3	86.5	86.5	86.5	86.5	86.5	86.5	86.8	86.8	87.7	87.9	87.7	87.8	87.9	87.9	87.9	87.9	87.9	87.9	87.9	87.9	87.9	87.9	87.9	87.9	87.9	87.9	87.9	87.9	87.9	87.9	87.9	87.9	87.9	87.9	87.9	87.9	87.9	86.2	86.2	87.1	86.5	85.9	99.7		99.8	90.8
ZFMK-TIS-2634989_Germany:_Karlsruhe	87.0	86.3	86.2	86.3	86.3	86.3	86.3	86.3	86.3	86.7	86.7	87.5	87.7	87.6	87.6	87.7	87.7	87.7	87.7	87.7	87.7	87.7	87.7	87.7	87.7	87.7	87.7	87.7	87.7	87.7	87.7	87.7	87.7	87.7	87.7	87.7	87.7	87.7	87.7	87.7	86.0	86.0	87.1	86.5	85.9	99.8	99.8		91.0
ZFMK-TIS-2641246_Germany:_Werra-Meissner-Kreis	86.7	86.2	85.7	84.8	84.8	84.8	84.8	84.8	84.8	85.0	85.6	85.2	85.6	85.6	85.3	85.4	85.4	85.4	85.4	85.4	85.4	85.4	85.4	85.4	85.4	85.4	85.4	85.4	85.4	85.4	85.4	85.4	85.4	85.4	85.4	85.4	85.4	85.4	85.4	85.4	87.6	87.4	87.6	88.3	87.4	91.1	90.8	91.0
ZFMK-TIS-2634968_Germany:_Rhein-Sieg-Kreis	87.0	86.3	86.5	85.0	85.0	85.0	85.0	85.0	85.0	85.4	86.0	85.8	86.2	86.2	85.9	86.0	86.0	86.0	86.0	86.0	86.0	86.0	86.0	86.0	86.0	86.0	86.0	86.0	86.0	86.0	86.0	86.0	86.0	86.0	86.0	86.0	86.0	86.0	86.0	86.0	87.4	87.0	88.3	88.3	88.4	90.5	90.8	90.6	95.1
ZFMK-TIS-2641264_Germany:_Cochem	86.8	86.2	86.3	85.1	85.1	85.1	85.1	85.1	85.1	85.6	85.9	85.7	86.0	86.0	85.8	85.9	85.9	85.9	85.9	85.9	85.9	85.9	85.9	85.9	85.9	85.9	85.9	85.9	85.9	85.9	85.9	85.9	85.9	85.9	85.9	85.9	85.9	85.9	85.9	85.9	87.3	86.8	88.5	88.5	88.7	90.3	90.6	90.5	94.9
[truncated: 2 more columns]
